# Supplementary material for: Genetic insights into MIS-C Post-COVID-19 in Kuwaiti children: investigating monogenic factors
Source: Front Cell Infect Microbiol. 2025 Jan 8;14:1444216. doi: 10.3389/fcimb.2024.1444216 (PMC11750811; doi:10.3389/fcimb.2024.1444216)
Supplement: Supplementary Table 1 — Demographic and Clinical Characteristics of the MIS-C Patients. [file Table1.xlsx]

## Sheet: Phenotypes
Proband	Sample ID	Relation	Age	Sex	Parental consanguinity	Ethnicity	SARS-CoV-2 Serology	SARS-CoV-2 PCR	Severity of MIS-C symptoms	ICU	Kawasaki	Myocarditis	Coronary Aneurysm/dilatation	Neurological syndrome and brain imaging	Pneumonary syndrome and chest radiology	If pneumonia: prior or concomitant to MIS-C?	Gastrointesti-l syndrome	Skin rash
P1	M3	Child	8	male	No	Srilankan	Positive	Negative	Moderate	Yes	PIMS	Yes	No	No	Yes	Yes	Yes	Yes
-	M1	Father	40	male	-	Srilankan	-	-	-	-	-	-	-	-	-	-	-	-
-	M2	Mother	37	female	-	Srilankan	-	-	-	-	-	-	-	-	-	-	-	-
P2	M6	Child	4	male	No	Syrian	Positive	Positive	Moderate	Yes	PIMS	No	No	No	No	No	No	Yes
-	M4	Father	31	male	-	Syrian	-	-	-	-	-	-	-	-	-	-	-	-
-	M5	Mother	26	female	-	Syrian	-	-	-	-	-	-	-	-	-	-	-	-
P3	M9	Child	8	male	Yes	Kuwaiti	Positive	Negative	Moderate	Yes	PIMS	No	No	No	No	No	Yes	No
-	M7	Father	35	male	-	Kuwaiti	-	-	-	-	-	-	-	-	-	-	-	-
-	M8	Mother	29	female	-	Kuwaiti	-	-	-	-	-	-	-	-	-	-	-	-
P4	M12	Child	11	male	No	Egyptian	Positive	Negative	Critical	Yes	PIMS	No	Yes	No	No	No	Yes	Yes
-	M10	Father	45	male	-	Egyptian	-	-	-	-	-	-	-	-	-	-	-	-
-	M11	Mother	39	female	-	Egyptian	-	-	-	-	-	-	-	-	-	-	-	-
P5	M15	Child	5	male	No	Egyptian	Positive	Negative	Critical	Yes	PIMS	No	No	No	No	No	Yes	Yes
-	M13	Father	34	male	-	Egyptian	-	-	-	-	-	-	-	-	-	-	-	-
-	M14	Mother	25	female	-	Egyptian	-	-	-	-	-	-	-	-	-	-	-	-
P6	M18	Child	5	male	No	Indian	Positive	Negative	Moderate	Yes	PIMS	No	No	No	No	No	Yes	Yes
-	M16	Father	38	male	-	Indian	-	-	-	-	-	-	-	-	-	-	-	-
-	M17	Mother	32	female	-	Indian	-	-	-	-	-	-	-	-	-	-	-	-
P7	M21	Child	1	female	Yes	Kuwaiti	Negative	Negative	Moderate	Yes	PIMS	No	No	No	No	No	Yes	No
-	M19	Father	33	male	-	Kuwaiti	-	-	-	-	-	-	-	-	-	-	-	-
-	M20	Mother	28	female	-	Kuwaiti	-	-	-	-	-	-	-	-	-	-	-	-
P23	M24	Child	1.5	female	No	Egyptian	-	Positive	Moderate	No	PIMS	No	Yes	No	Yes	No	Yes	Yes
-	M22	Father	41	male	-	Egyptian	-	-	-	-	-	-	-	-	-	-	-	-
-	M23	Mother	37	female	-	Egyptian	-	-	-	-	-	-	-	-	-	-	-	-
P8	M30	Child	11	male	No	Kuwaiti	Positive	Negative	Moderate	Yes	PIMS	No	No	No	No	No	Yes	No
-	M31	Father	47	male	-	Kuwaiti	-	-	-	-	-	-	-	-	-	-	-	-
-	M32	Mother	45	female	-	Kuwaiti	-	-	-	-	-	-	-	-	-	-	-	-
P9	M35	Child	7	male	No	Kuwaiti	Positive	Negative	Moderate	Yes	PIMS	No	No	No	Yes	No	Yes	No
-	M33	Father	39	male	-	Kuwaiti	-	-	-	-	-	-	-	-	-	-	-	-
-	M34	Mother	35	female	-	Kuwaiti	-	-	-	-	-	-	-	-	-	-	-	-
P10	M38	Child	3	female	Yes	Indian	Positive	Negative	Moderate	Yes	PIMS	No	Yes	No	No	No	Yes	Yes
-	M36	Father	33	male	-	Indian	-	-	-	-	-	-	-	-	-	-	-	-
-	M37	Mother	28	female	-	Indian	-	-	-	-	-	-	-	-	-	-	-	-
P21	M41	Child	2	female	No	Egyptian	Negative	Negative	Moderate	No	PIMS	No	No	No	No	No	Yes	No
-	M39	Father	46	male	-	Egyptian	-	-	-	-	-	-	-	-	-	-	-	-
-	M40	Mother	38	female	-	Egyptian	-	-	-	-	-	-	-	-	-	-	-	-
P11	M46	Child	8	male	No	Kuwaiti	Positive	Negative	Moderate	Yes	PIMS	No	No	No	No	No	Yes	No
-	M44	Father	36	male	-	Kuwaiti	-	-	-	-	-	-	-	-	-	-	-	-
-	M45	Mother	37	female	-	Kuwaiti	-	-	-	-	-	-	-	-	-	-	-	-
P12	M49	Child	8	male	No	Egyptian	Positive	Negative	Moderate	Yes	PIMS	No	Yes	No	No	No	Yes	Yes
-	M47	Father	38	male	-	Egyptian	-	-	-	-	-	-	-	-	-	-	-	-
-	M48	Mother	36	female	-	Egyptian	-	-	-	-	-	-	-	-	-	-	-	-
P13	M52	Child	11	male	No	Egyptian	Positive	Negative	Critical	Yes	PIMS	No	Yes	No	No	No	Yes	Yes
-	M50	Father	41	male	-	Egyptian	-	-	-	-	-	-	-	-	-	-	-	-
-	M51	Mother	36	female	-	Egyptian	-	-	-	-	-	-	-	-	-	-	-	-
P14	M55	Child	5	male	No	Kuwaiti	-	Positive	Moderate	Yes	PIMS	-	No	No	No	No	Yes	No
-	M53	Father	35	male	-	Kuwaiti	-	-	-	-	-	-	-	-	-	-	-	-
-	M54	Mother	33	female	-	Kuwaiti	-	-	-	-	-	-	-	-	-	-	-	-
P15	M58	Child	9	male	Yes	Indian	Negative	Negative	Moderate	No	PIMS	No	No	No	No	No	Yes	Yes
-	M56	Father	42	male	-	Indian	-	-	-	-	-	-	-	-	-	-	-	-
-	M57	Mother	38	female	-	Indian	-	-	-	-	-	-	-	-	-	-	-	-
P22	M64	Child	5	male	No	Kuwaiti	-	Positive	Moderate	No	PIMS	No	No	No	Yes	No	Yes	Yes
-	M62	Father	31	male	-	Kuwaiti	-	-	-	-	-	-	-	-	-	-	-	-
-	M63	Mother	33	female	-	Kuwaiti	-	-	-	-	-	-	-	-	-	-	-	-
P16	M69	Child	12	male	No	Syrian	-	Positive	Moderate	No	PIMS	-	No	No	No	No	-	-
-	M67	Father	38	male	-	Syrian	-	-	-	-	-	-	-	-	-	-	-	-
-	M68	Mother	32	female	-	Syrian	-	-	-	-	-	-	-	-	-	-	-	-
P17	M72	Child	0.8	male	Yes	Kuwaiti	Positive	Negative	Moderate	No	PIMS	-	No	No	No	No	No	Yes
-	M70	Father	36	male	-	Kuwaiti	-	-	-	-	-	-	-	-	-	-	-	-
-	M71	Mother	25	female	-	Kuwaiti	-	-	-	-	-	-	-	-	-	-	-	-
P18	M75	Child	14	female	No	Kuwaiti	-	Positive	Critical	Yes	No	No	No	No	Yes	Yes	Yes	Yes
-	M73	Father	49	male	-	Kuwaiti	-	-	-	-	-	-	-	-	-	-	-	-
-	M74	Mother	45	female	-	Kuwaiti	-	-	-	-	-	-	-	-	-	-	-	-
P19	M79	Child	2	male	No	Indian	-	Positive	Moderate	No	Yes	No	No	No	No	No	No	Yes
-	M77	Father	50	male	-	Indian	-	-	-	-	-	-	-	-	-	-	-	-
-	M78	Mother	41	female	-	Indian	-	-	-	-	-	-	-	-	-	-	-	-
P20	M83	Child	1	male	-	Afghan	Positive	Negative	Mild	No	Yes	No	Yes	No	No	No	Yes	Yes
-	M81	Father	48	male	-	Afghan	-	-	-	-	-	-	-	-	-	-	-	-
-	M82	Mother	45	female	-	Afghan	-	-	-	-	-	-	-	-	-	-	-	-
P24	M88	Child	10	female	-	Kuwaiti	-	Negative	Mild	Yes	No	Yes	No	No	No	No	Yes	Yes
-	M86	Father	51	male	-	Kuwaiti	-	-	-	-	-	-	-	-	-	-	-	-
-	M87	Mother	47	female	-	Kuwaiti	-	-	-	-	-	-	-	-	-	-	-	-
