# Supplementary material for: Genetic insights into MIS-C Post-COVID-19 in Kuwaiti children: investigating monogenic factors
Source: Front Cell Infect Microbiol. 2025 Jan 8;14:1444216. doi: 10.3389/fcimb.2024.1444216 (PMC11750811; doi:10.3389/fcimb.2024.1444216)
Supplement: Supplementary Table 2 — MIS-C associated genes panel. [file Table2.xlsx]

## Sheet: Supplementary_Table_2
MIS-C genes panel
ACP5
ADA
ADA2
ADAR
AP3B1
ATM
CARD14
CD163
C2
C6
C8A
CD84
CFH
CFI
CLPB
CR2
CYBB
DCLRE1C
DNAJC21
DNASE1
DOCK8
IFI44
IFI44L
IFIH1
IFNA21
IFNA4
IFNA6
IFNAR1
IFNB1
IKBKG
IL10RA
IL1RN
IL22RA2
IRAK3
KMT2D
LIG4
LPIN2
LRBA
LY9
LYST
MALT1
MCM4
MEFV
NCF1
NCF2
NLRC4
NLRP1
NLRP12
NLRP2
NOD2
OAS1
OAS2
OAS3
ORAI1
PEPD
PIK3CD
PIK3R1
PLCG2
PRF1
PRKDC
PSTPIP1
RAB27A
RAG1
RMRP
RNASEL
SEMA3E
SH3BP2
SLC29A3
SLC37A4
SOCS1
STAT1
STXBP2
TBX1
TFRC
TLR6
TMEM173
TNFRSF13B
TNFRSF1A
TPP2
TTC7A
UNC13D
UNG
XIAP
ZAP70
